# Supplementary material for: The upstream 5′ splice site remains associated to the transcription machinery during intron synthesis
Source: Nat Commun. 2021 Jul 27;12:4545. doi: 10.1038/s41467-021-24774-6 (PMC8316553; doi:10.1038/s41467-021-24774-6)
Supplement: Supplementary file 3 — Source Data [file 41467_2021_24774_MOESM3_ESM.xlsx]

## Sheet: Fig1
Figure 1	Figure 1
				Fig 1a
				Repeat 1						Repeat 2
				Fig 1C
				Repeat1
										Repeat 2
				Fig 1d
			U2	IgG
		WT	0.983235	0.182341			average				Fold Change
		WT	0.999847	0.0174735				U2	IgG			U2	IgG
		WT	0.978458	0.206446			WT	0.98718	0.13542		WT	7.28976	1
		average	0.98718	0.13542			ASO	0.919405	0.391656		ASO	2.34748	1
							mut	0.572476	0.814118		mut	0.703185	1
			U2	IgG
		ASO	0.93837	0.345633
		ASO	0.913901	0.405936
		ASO	0.905943	0.4234
		average	0.919405	0.391656
			U2	IgG
		MUT	0.665277	0.746597
		MUT	0.470045	0.882643
		MUT	0.582105	0.813114
		average	0.572476	0.814118
				Fig 1f+g
												Fold Change										Fold Change
			IgG	HA					IgG	HA-wt		igG	HA						IgG	HA-mut		igG	HA
		junc1-wt	0.507089	0.861894			AVEREGE	junc1	0.321844	0.93573		1	2.9074				AVEREGE	junc1	0.300772	0.920634		1	3.06091
			0.192639	0.98127				intron1	0.680489	0.710901		1	1.04469					intron1	0.701521	0.697435		1	0.994175
			0.265803	0.964027				mid-intron1	0.811489	0.531827		1	0.655372					mid-intron1	0.887002	0.451856		1	0.509419
								junc2	0.204283	0.968752		1	4.74222					junc2	0.602292	0.785172		1	1.30364
		AVEREGE	0.321844	0.93573				mid-intron2	0.737123	0.674426		1	0.914944					mid-intron2	0.87963	0.410536		1	0.466715
								prob	0.292205	0.947618		1	3.24299					prob	0.13145	0.99035		1	7.53407
		intron1-wt	0.495212	0.868772
			0.807174	0.590313
			0.73908	0.673618
		AVEREGE	0.680489	0.710901
		mid intron1-wt	0.971347	0.237665
			0.689056	0.724708
			0.774063	0.633108
		AVEREGE	0.811489	0.531827
		junc2-wt	0.015147	0.999887
			0.342612	0.939477
			0.255188	0.966891
		AVEREGE	0.204283	0.968752
		mid intron2-wt	0.736924	0.675975
			0.77225	0.635318
			0.702195	0.711985
		AVEREGE	0.737123	0.674426
		prob-wt	0.116282	0.993216
			0.392735	0.919652
			0.367597	0.929985
		AVEREGE	0.292205	0.947618
		junc1-mut	0.033093	0.999452
			0.267895	0.963448
			0.601327	0.799003
		AVEREGE	0.300772	0.920634
		intron1-mut	0.561162	0.827706
			0.815046	0.579396
			0.728353	0.685202
		AVEREGE	0.701521	0.697435
		mid intron1-mut	0.94369	0.330832
			0.851708	0.524016
			0.865609	0.50072
		AVEREGE	0.887002	0.451856
		junc2-mut	0.660953	0.750428
			0.437659	0.899141
			0.708265	0.705947
		AVEREGE	0.602292	0.785172
		mid intron2-mut	0.932337	0.361591
			0.983881	0.178826
			0.722672	0.691192
		AVEREGE	0.87963	0.410536
		prob3-mut	0.150677	0.988583
			0.172565	0.984998
			0.0711068	0.997469
		AVEREGE	0.13145	0.99035
				Fig 1h
			IgG	HA				Fold Change
		junc1-wt	0.154848	0.279574				IgG	HA
			0.178306	0.269875			junc1-wt	1	1.92313
			0.101705	0.293264			intron1-wt	1	1.24467
							prob-wt	1	2.04964
		AVEREGE	0.146122	0.281011			junc2-wt	1	0.70008
							intron2-wt	1	0.571329
		intron1-wt	0.183801	0.267159
			0.222566	0.241268
			0.205761	0.254166
		AVEREGE	0.204332	0.254327
		junc2-wt	0.292955	0.103444
			0.293626	0.0996169
			0.132763	0.286431
		AVEREGE	0.246082	0.172277
		intron2-wt	0.27215	0.173391
			0.272835	0.171849
			0.287421	0.128989
		AVEREGE	0.277526	0.158558
		prob-wt	0.199563	0.25822
			0.131729	0.286707
			0.0706485	0.297601
		AVEREGE	0.137174	0.281158

## Sheet: Fig2
Figure 2
			YBX1 gene
							averege
		dcas9 only	5'ss up	1	1	1	1
			mid1	1	1	1	1
			5'ss down	1	1	1	1
			mid2	1	1	1	1
			near sg	1	1	1	1
		gRNA	5'ss up	3.86223	1.8936	1.70005	2.48529
			mid1	0.350565	0.0227982	2.02855	0.800636
			5'ss down	14.913	10.627	16.8526	14.1309
			mid2	0.1904	0.27994	0.272482	0.247607
			near sg	14.8674	10.5595	12.6513	12.6927
			PREP gene
							averege
		dcas9 only	5'ss up	1	1	1	1
			mid1	1	1	1	1
			5'ss down	1	1	1	1
			mid2	1	1	1	1
			near sg	1	1	1	1
		gRNA	5'ss up	2.68761	4.7186	4.52671	3.97764
			mid1	1.09864	0.495311	0.506971	0.700307
			5'ss down	26.7719	36.9011	30.102	31.2583
			mid2	0.417478	0.374804	0.228222	0.340168
			near sg	10.3402	8.53902	6.09892	8.32604
			PLOD1 gene
							averege
		dcas9 only	5'ss up	1	1	1	1
			mid1	1	1	1	1
			5'ss down	1	1	1	1
			mid2	1	1	1	1
			near sg	1	1	1	1
		gRNA	5'ss up	9.16099	3.93526	9.6088	7.56835
			mid1	2.72397	0.486816	0.00381226	1.07153
			5'ss down	6.05254	5.50422	4.55984	5.3722
			mid2	0.797212	2.20126	0.191724	1.0634
			near sg	27.4915	32.3708	40.3922	33.4182
			AKIRIN2 gene
							averege
		dcas9 only	5'ss up	1	1	1	1
			mid1	1	1	1	1
			5'ss down	1	1	1	1
			mid2	1	1	1	1
			near sg	1	1	1	1
		gRNA	5'ss up	2.58107	2.0255	2.16571	2.25743
			mid1	1.11283	0.250119	0.859888	0.740945
			5'ss down	1.27738	1.41366	1.4583	1.38311
			mid2	0.226844	0.181702	0.806189	0.404912
			near sg	1.75737	2.39053	1.70504	1.95098
			hnRNPC gene
							averege
		dcas9 only	5'ss up	1	1	1	1
			mid1	1	1	1	1
			5'ss down	1	1	1	1
			mid2	1	1	1	1
			near sg	1	1	1	1
		gRNA	5'ss up	2.11909	2.79175	1.66409	2.19164
			mid1	0.148917	0.126434	0.0364084	0.10392
			5'ss down	1.15088	1.88722	2.15	1.72937
			mid2	0.407335	0.485257	0.996989	0.62986
			near sg	2.02187	2.3344	2.74938	2.36855

## Sheet: Fig3
Figure 3
			Fig 3b
			Fig 3c
					averege
	-	0.0356289	0.0450144	0.0309072	0.0371835
	U1 WT	0.391477	0.585087	0.434672	0.470412
	U1 mut	0.920188	0.810971	0.900589	0.877249

## Sheet: Sup1
Supplementary 1
				Supplementary 1a									Supplementary 1b
																averege
												WT	0.809903	0.571868	0.802692	0.728155
												MUT	1.04117	1.79337	1.82846	1.55433
													Supplementary 1c
															averege
a-histon 4											Upstream	repeat 1	control	1	1
											Upstream	repeat2	control	1
											Upstream	repeat3	control	1
											Upstream	repeat 1	gRNA in2	1.25514	0.9327
											Upstream	repeat2	gRNA in2	0.796468
											Upstream	repeat3	gRNA in2	0.746487
											Downstream	repeat 1	control	1	1
											Downstream	repeat2	control	1
											Downstream	repeat3	control	1
											Downstream	repeat 1	gRNA in2	0.502605	0.173701
											Downstream	repeat2	gRNA in2	0.00998787
											Downstream	repeat3	gRNA in2	0.00850918
a-alpha tubulin
a-U1C
		Supplementary 1d
a-Ser2								a-HA
									a-Ser2
									a-HA
			Repeat 1									Repeat 2
				Supplementary 1e
														Fold change
			0	IgG	HA						IgG	HA-wt		igG	HA
			intron1-UP-wt	0.656612	0.754228				AVEREGE	intron1-UP	0.716022	0.652213		1	0.910883
				0.92594	0.377672				AVEREGE	intron1-Down	0.725024	0.628566		1	0.866959
				0.565514	0.824738				AVEREGE	sgRNA	0.26338	0.957009		1	3.63357
			AVEREGE	0.716022	0.652213
			intron1-Down-wt	0.812687	0.5827
				0.45037	0.892842
				0.912015	0.410157
			AVEREGE	0.725024	0.628566
			near sg-wt	0.172006	0.985096
				0.426588	0.904446
				0.191546	0.981484
			AVEREGE	0.26338	0.957009
				Supplementary 1g
				ct mean from experiments		power(10,(ct-b)/a)		average
				34.3092		0.0152877		0.0183388
			junc1	34.0221		0.0183895
				33.7909		0.0213392
				ct mean from experiments		power(10,(ct-b)/a)		average
				32.4336		0.0634308		0.0691016
			junc2	32.91		0.0451647
				31.8132		0.0987093

## Sheet: Sup2
Supplementary 2						supplementary 2d and 2e															supplementary 2b							supplementary 2c
																							Fold change									Fold change
																				IgG	p-Ser2			IgG	p-Ser2				IgG	p-Ser5			IgG	p-Ser5
																			u1	0.191406	0.980342		u1	1	7.90621			u1	0.279083	0.960267		u1	1	8.52099
				a-p-Ser2												a-p-Ser5				0.0260002	0.917978		u2	1	1.88592				0.0502679	0.998736		u2	1	2.42992
																				0.187646	0.981047		u4	1	1.90638				0.0178904	0.99984		u4	1	2.66344
																				0.0829617	0.978971		u5	1	1.02855							u5	1	2.39521
																			AVEREGE	0.122003	0.964584		u6	1	1.61229			AVEREGE	0.115747	0.986281		u6	1	1.75169
																			u2	0.213578	0.970861							u2	0.704189	0.710013
																				0.292101	0.928492								0.154537	0.987987
																				0.855146	0.40058								0.239611	0.970869
																				0.352097	0.930498
																			AVEREGE	0.428231	0.807608							AVEREGE	0.366112	0.889623
																			u4	0.426857	0.892942							u4	0.743442	0.6688
																				0.138922	0.942431								0.136068	0.9907
																				0.925901	0.3447								0.116457	0.993196
				a-U2AF65												a-U2AF65				0.168593	0.985043
																			AVEREGE	0.415068	0.791279							AVEREGE	0.331989	0.884232
																			u5	0.0357224	0.0419312							u5	0.719989	0.693985
																				1.34979	1.11136								0.288765	0.9574
																				0.209396	0.106101								0.09626	0.995356
																				0.0533695	0.435941
																			AVEREGE	0.41207	0.423833							AVEREGE	0.368338	0.882247
																			u6	0.491311	0.556054							u6	0.911361	0.411607
																				0.297036	0.641581								0.342446	0.939538
																				0.632175	0.568802								0.0862811	0.996271
																				0.246054	0.920564
																			AVEREGE	0.416644	0.67175							AVEREGE	0.446696	0.782472
							a-U2AF35									a-U2AF35
				a-U1C														a-U1C
					a-FUS												a-FUS
					a-NXF1												a-NXF1
					a-PTBP1											a-PTBP1
						a-SF3B1										a-SF3B1

## Sheet: Sup3
Supplementary 3
				Supplementary 3a
					Supplementary 3b
								averege
			sgRNA	junc1	1.8636	1.589	2.91313	2.12191
				in1	0.613499	0.787543	0.68	0.693681
				junc2	7.498	4.214	6.998	6.23667
				in2	0.88941	0.88941	0.89031	0.88971
				prob	1.31616	1.20167	1.334	1.28394
			IgG	junc1	1	1	1	1
				in1	1	1	1	1
				junc2	1	1	1	1
				in2	1	1	1	1
				prob	1	1	1	1

## Sheet: Sup4
Suplementary 4
			Suplementary 4a
			Suplementary 4b		PLOD1 gene
							averege
	dcas9 only	mid1	1	1	1		1
		mid2	1	1	1		1
		near sg	1	1	1		1
	gRNA	mid1	1.1937	1.42866	1.33154		1.31797
		mid2	1.32458	1.24378	1.58361		1.38399
		near sg	3.04281	3.12134	3.09334		3.08583
			Suplementary 4c		YBX1 gene
							averege
	dcas9 only	mid1	1	1	1		1
		mid2	1	1	1		1
		near sg	1	1	1		1
	gRNA	mid1	0.966696	0.946591	0.428627		0.780638
		mid2	1.29709	1.02782	0.661281		0.995395
		near sg	3.39019	8.51316	5.45454		5.78597
			Suplementary 4d		PREP gene
							averege
	dcas9 only	mid1	1	1	1		1
		mid2	1	1	1		1
		near sg	1	1	1		1
	gRNA	mid1	0.337985	0.282636	0.173615		0.264745
		mid2	1.00211	0.0868125	1.20284		0.763921
		near sg	2.8361	3.27364	4.57948		3.56307
			Suplementary 4e		AKIRIN2 gene
							averege
	dcas9 only	mid1	1	1	1		1
		mid2	1	1	1		1
		near sg	1	1	1		1
	gRNA	mid1	0.303673	0.0144694	0.0440448		0.120729
		mid2	0.821732	0.215773	0.260256		0.432587
		near sg	1.72979	1.80031	1.43855		1.65622
			Suplementary 4f		hnRNPC gene
							averege
	dcas9 only	mid1	1	1	1		1
		mid2	1	1	1		1
		near sg	1	1	1		1
	gRNA	mid1	0.523802	0.463623	0.267426		0.418284
		mid2	0.939487	1.05494	0.294896		0.763108
		near sg	0.93697	3.76609	2.84371		2.51559
